# Supplementary material for: The Anti-Inflammatory Effect of Nanoarchaeosomes on Human Endothelial Cells
Source: Pharmaceutics. 2022 Mar 29;14(4):736. doi: 10.3390/pharmaceutics14040736 (PMC9027062; doi:10.3390/pharmaceutics14040736)
Supplement: Supplementary file 1 [file pharmaceutics-14-00736-s001.zip]

Archive with 1 entries (1 files):
- pharmaceutics-1630045-supplementary.pdf
